# Supplementary material for: The Prevalence of Pancreas Divisum and Its Association with Pancreatic Diseases: A Systematic Review and Meta-Analysis
Source: Medicina (Kaunas). 2026 May 13;62(5):953. doi: 10.3390/medicina62050953 (PMC13208624; doi:10.3390/medicina62050953)
Supplement: Supplementary file 1 [file medicina-62-00953-s001.zip › Supplemental Table S1.xlsx]

## Sheet: Raw data and risk of bias
Study	Year	Category	Population	Age	Country	Continent	Diagnosis	Subjects	Affected	Subjects_M	Subjects_F	Affected_M	Affected_F	Types					Risk of bias assessment
														Complete	Incomplete	Type_I	Type_II	Type_III	Domain 1	Domain 2	Domain 3	Domain 4	Domain 5
Agha et al. (1987)	1987	Known or suspected pancrease disease	Known or suspected pancrease disease	Adults	USA	North America	ERCP	212	6										Low	Low	Low	Low	Low
Agha et al. (1987)	1987	Known or suspected pancrease disease	Known or suspected pancrease disease	Adults	USA	North America	ERCP	288	4										Low	Low	Low	Low	Low
Kamisawa et al. (2006)	2006	Consecutive patients	Consecutive patients	Adults	Japan	Asia	ERCP	3220	85					44	41	16	10	15	Low	Low	Low	Low	Low
Nishino et al. (2006)	2006	Consecutive patients	Consecutive patients	Adults	Japan	Asia	ERCP	8537	118					118					Low	Low	Low	Low	Low
Kim et al. (2001)	2001	Consecutive patients	Consecutive patients	Adults	Korea	Asia	ERCP	4473	56					27	29				Low	Low	Low	Low	Low
Dhar et al. (1996)	1996	Consecutive patients	Consecutive patients	Adults	India	Asia	ERCP	809	30							26	1	3	Low	Low	Low	Low	Low
Saowaros (1992)	1992	Consecutive patients	Consecutive patients	Adults	Thailand	Asia	ERCP	500	8					8					HIgh	Low	High	High	Low
Ladas et al. (1993)	1993	Consecutive patients	Consecutive patients	Adults	Greece	Europe	ERCP	736	69										Low	Low	Low	Low	Low
Uomo et al. (1995)	1995	Consecutive patients	Consecutive patients	Adults	Italy	Europe	ERCP	485	22										Low	Low	Low	Low	Low
Delhaye et al. (1985)	1985	Consecutive patients	Consecutive patients	Adults	Belgium	Europe	ERCP	5357	304										Low	Low	Low	Low	Low
Richter et al. (1981)	1981	Consecutive patients	Consecutive patients	Adults	USA	North America	ERCP	519	26										Low	Low	Low	Low	Low
Allendorph et al. (1987)	1987	Consecutive patients	Consecutive patients	Adults	USA	North America	ERCP	39	4										Low	Low	Low	Low	Low
Brown et al. (1993)	1993	Consecutive patients	Consecutive patients	Adults	USA	North America	ERCP	92	14										Low	Low	Low	Low	Low
Morgan et al. (1999)	1999	Consecutive patients	Consecutive patients	Adults	USA	North America	ERCP	1714	94										Low	Low	Low	Low	Low
Khandekar et al. (2000)	2000	Consecutive patients	Consecutive patients	Adults	USA	North America	ERCP	17	3										Low	Low	Low	Low	Low
Cheng et al. (2005)	2005	Consecutive patients	Consecutive patients	Children	USA	North America	ERCP	245	26										Low	Low	Low	Low	Low
Soto et al. (2005)	2005	Consecutive patients	Consecutive patients	Adults	USA	North America	ERCP	73	10										Low	Low	Low	Low	Low
Cotton (1980)	1980	Consecutive patients	Consecutive patients	Adults	UK	Europe	ERCP	810	47										HIgh	Low	HIgh	Low	Low
Hayakawa et al. (1989)	1989	Consecutive patients	Consecutive patients	Adults	Japan	Asia	ERCP	3121	20										Low	Low	Low	Low	Low
Bernard et al. (1990)	1990	Consecutive patients	Consecutive patients	Adults	France	Europe	ERCP	1825	137			80	57						Low	Low	Low	Low	Low
Sugawa et al. (1986)	1986	Consecutive patients	Consecutive patients	Adults	USA	North America	ERCP	1529	41					41					Low	Low	Low	Low	Low
Gregg (1977)	1977	Consecutive patients	Consecutive patients	Adults	USA	North America	ERCP	1100	33										Low	Low	Low	Low	Low
Guelrud (1996)	1996	Consecutive patients	Consecutive patients	Children	Venezuela	South America	ERCP	272	9										Low	Low	Low	Low	Low
Forbes et al. (1984)	1984	Children with recurrent pancreatitis	Known or suspected pancrease disease	Children	London	Europe	ERCP	25	4				4						Low	Low	Low	Low	Low
Lemmel et al. (1994)	1994	Children with recurrent pancreatitis	Known or suspected pancrease disease	Children			ERCP	29	2										Low	Low	Low	Low	Low
Brown et al. (1994)	1994	Children with recurrent pancreatitis	Known or suspected pancrease disease	Children	USA	North America	ERCP	25	2										Low	Low	Low	Low	Low
Guelrud et al. (1994)	1994	Children with recurrent pancreatitis	Known or suspected pancrease disease	Children	Venezuela	South America	ERCP	50	6										Low	Low	Low	Low	Low
Gonoi et al. (2011)	2011	Community population participating in regular body check-up	Consecutive patients	Adults	Japan	Asia	MRI	504	13										Low	Low	Low	Low	Low
Gonoi et al. (2011)	2011	Pancreatitis	Known or suspected pancrease disease	Adults	Japan	Asia	MRI	46	16										Low	Low	Low	Low	Low
Sahel et al. (1982)	1982	Consecutive patients	Consecutive patients	Adults	France	Europe	ERCP	812	41										Low	Low	Low	Low	Low
Sahel et al. (1982)	1982	Acute pancreatitis	Known or suspected pancrease disease	Adults	France	Europe	ERCP	39	8										Low	Low	Low	Low	Low
Sahel et al. (1982)	1982	Liver and biliary disease	Known or suspected pancrease disease	Adults	France	Europe	ERCP	277	16										Low	Low	Low	Low	Low
Sahel et al. (1982)	1982	Pancreatic cancer	Known or suspected pancrease disease	Adults	France	Europe	ERCP	52	5										Low	Low	Low	Low	Low
Sahel et al. (1982)	1982	Chronic pancreatitis	Known or suspected pancrease disease	Adults	France	Europe	ERCP	163	3										Low	Low	Low	Low	Low
Brenner et al. (1990)	1990	Consecutive patients	Consecutive patients	Adults	Australia	Oceania	ERCP	441	23										Low	Low	Low	Low	Low
Brenner et al. (1990)	1990	Pancreatitis	Known or suspected pancrease disease	Adults	Australia	Oceania	ERCP	86	11										Low	Low	Low	Low	Low
Bret et al. (1996)	1996	Children with recurrent pancreatitis	Known or suspected pancrease disease	Adults	Canada	North America	MRCP	310	25					5	1				Low	Low	Low	Low	Low
Chalazonitis et al. (2008)	2008	Children with acute and chronic pancreatitis	Known or suspected pancrease disease	Children	USA	North America	ERCP or MRCP	359	52										Low	Low	Low	Low	Low
Cooper et al. (1982)	1982	Consecutive patients	Consecutive patients	Adults	USA	North America	ERCP	314	21										Low	Low	Low	Low	Low
Lai et al. (2004)	2004	Consecutive patients	Consecutive patients	Adults	USA	North America	ERCP	162	22										Low	Low	Low	Low	Low
Wang et al. (2013)	2013	Consecutive patients	Consecutive patients	Adults	China	Asia	ERCP or MRCP	1439	122										Low	Low	Low	Low	Low
Rustagi et al. (2013)	2013	Consecutive patients	Consecutive patients	Adults	USA	North America	ERCP	4121	45					43					Low	Low	Low	Low	Low
Jacob et al. (1999)	1999	Consecutive patients	Consecutive patients	Adults	USA	North America	ERCP	5647	514					482	32				Low	Low	Low	Low	Low
Terui et al. (2010)	2010	Children with pancreaticobiliary maljunction	Known or suspected pancrease disease	Children	Japan	Asia	ERCP	71	1					1					Low	Low	Low	Low	Low
Tulassay and Papp (1980)	1980	Consecutive patients	Consecutive patients	Adults	Hungary	Europe	ERCP	2410	33										Low	Low	Low	Low	Low
Britt et al. (1983)	1983	Consecutive patients	Consecutive patients	Adults	USA	North America	ERCP	165	7	57	95								Low	Low	Low	Low	Low
Lee et al. (1997)	1997	Consecutive patients	Consecutive patients	Adults	Korea	Asia	ERCP	1718	27					13	14				Low	High	Low	High	Low
Gupta et al. (2016)	2016	Patients with acute and chronic pancreatitis	Known or suspected pancrease disease	Adults	India	Asia	MRCP	379	7										Low	Low	Low	Low	Low
Gupta et al. (2016)	2016	Patients with no history of pancreatitis	No history of pancreatitis	Adults	India	Asia	MRCP	253	2										Low	Low	Low	Low	Low
Suga et al. (1994)	1994	Consecutive patients	Consecutive patients	Adults	Japan	Asia	ERCP	18128	184										Low	Low	Low	Low	Low
Narisawa et al. (1994)	1994	Consecutive patients	Consecutive patients	Adults	Japan	Asia	ERCP	16646	114							37	18	8	Low	Low	Low	Low	Low
Boninsegna et al. (2015)	2015	Suspected pancreatic disease	Known or suspected pancrease disease	Adults	Italy	Europe	MRCP	519	55										Low	Low	Low	Low	Low
Manfredi et al. (2000)	2000	Suspected pancreatic disease	Known or suspected pancrease disease	Adults	Italy	Europe	MRCP	107	5										Low	Low	Low	Low	Low
De Filippo et al. (2008)	2008	Suspected lithiasic, neoplastic or inflammatory disease of the bile and pancreatic ducts. Patients	Known or suspected pancrease disease	Adults	Italy	Europe	MRCP	350	18	200	150								Low	Low	Low	Low	Low
Mosler et al. (2012)	2012	Consecutive patients	Consecutive patients	Adults	USA	North America	MRCP	113	19										Low	Low	Low	Low	Low
Stimec ert al. (1996)	1996	Consecutive patients	Consecutive patients	Adults	Yugoslavia	Europe	ERCP	610	14										High	Low	High	Low	Low
Stimec ert al. (1996)	1996	Consecutive cadavers	Cadavers/autopsied pancreas	Adults	Yugoslavia	Europe	Postmortem pancreatogram	203	12										Low	Low	Low	Low	Low
Taj et al. (2016)	2016	Consecutive patients "for a variety of indications"	Consecutive patients	Adults	Pakistan	Asia	ERCP	3600	17					16	1				Low	Low	Low	Low	Low
Adibelli et al. (2017)	2017	Patients with suspicion of pancreatico-biliary disease or to analyze pancreaticobiliary duct anatomybefore surgical liver resection	Known or suspected pancrease disease	Adults	Turkey	Asia	MRCP	1628	90	675	953					43	32	16	Low	Low	Low	Low	Low
Matos et al. (2001)	2001	Consecutive patients without suspected pancreatic diseases	No history of pancreatitis	Adults	Belgium	Europe	ERCP	279	30										Low	Low	Low	Low	Low
Moffat et al. (2011)	2011	Consecutive patients	Consecutive patients	Adults	USA	North America	ERCP	29984	2870										Low	Low	Low	Low	Low
Neblett et al. (2000)	2000	Children with acute, recurrent, or chronic pancreatitis	Known or suspected pancrease disease	Children	USA	North America	ERCP	135	10					8	2				Low	Low	Low	Low	Low
Lindström et al. (1990)	1990	Consecutive patients	Consecutive patients	Adults	Sweden	Europe	ERCP	1781	60										Low	Low	Low	Low	Low
Kin et al. (2005)	2005	Autopsied pancreas	Cadavers/autopsied pancreas	Adults	USA	North America	Cadaveric	127	28										Low	Low	Low	Low	Low
Alempijevic et al. (2006)	2006	Autopsied pancreas	Cadavers/autopsied pancreas	Adults	Serbia	Europe	Cadaveric	37	1	24	13	1							Low	Low	Low	Low	Low
Carnes et al. (2008)	2008	Consecutive patients	Consecutive patients	Adults	USA	North America	ERCP	5026	405										Low	Low	Low	Low	Low
Ueno et al. (1998)	1998	Patients with pancreatic disease	Known or suspected pancrease disease	Adults	Japan	Asia	MRCP	162	8					4					Low	Low	Low	Low	Low
Kushnir et al. (2013)	2013	Consecutive patients	Consecutive patients	Adults	USA	North America	MRCP	5185	45			13	35						Low	Low	Low	Low	Low
White et al. (2014)	2014	Cadavers of unknown demography	Cadavers/autopsied pancreas	-	USA	North America	Cadaveric	8	2	4	4			2					Low	Low	Low	Low	Low
Vaughan et al. (2006)	2006	Consecutive patients	Consecutive patients	Adults	USA	North America	ERCP	2400	65										Low	High	Low	Low	Low
Shah et al. (2019)	2019	Consecutive patients	Consecutive patients	Adults	USA	North America	ERCP	620	79										Low	Low	Low	Low	Low
Barthet et al. (1995)	1995	Chronic calcifying pancreatitis	Known or suspected pancrease disease	Adults	France	Europe	ERCP	411	20			19	1	18	2				Low	Low	Low	Low	Low
Fischer et al. (2005)	2005	Pancreatitis patients	Known or suspected pancrease disease	Adults	USA	North America	ERCP	1108	208										High	Low	High	Low	Low
Eisendrath et al. (2000)	2000	Chronic pancreatitis	Known or suspected pancrease disease	Adults	Belgium	Europe	ERCP	542	62						16				Low	Low	Low	Low	Low
Boerma et al. (2000)	2000	Patients with pain suspected to be of pancreatic origin	Known or suspected pancrease disease	Adults	Netherlands	Europe	ERCP	379	36										Low	Low	Low	Low	Low
Ballard et al. (2015)	2015	Chronic and recurrent acute pancreatitis	Known or suspected pancrease disease	Adults	USA	North America	ERCP or MRCP	370	59										Low	Low	Low	Low	Low
Mortelé et a. (2003)	2003	Asymptomatic patients with nonspecific serum hyperamylasemia and hyperlipasemia	Consecutive patients	Adults	USA	North America	MRCP	54	10										Low	Low	Low	Low	Low
Mortelé et a. (2003)	2003	Consecutive patients	Consecutive patients	Adults	USA	North America	MRCP	597	37										Low	Low	Low	Low	Low
Asayama et al. (2012)	2012	Acute pancreatitis	Known or suspected pancrease disease	Adults	Japan	Asia	ERCP	41	14	21	20								Low	Low	Low	Low	Low
Shibuya et al. (1984)	1984	Consecutive patients	Consecutive patients	Adults	Japan	Asia	ERCP	335	10			4	6						Low	Low	Low	Low	Low
Shimanski et al. (1996)	1996	Primary Sclerosing Cholangitis	Known or suspected pancrease disease	Adults	Germany	Europe	ERCP	44	4										Low	Low	Low	Low	Low
Angsuwatcharakon et al. (2016)	2016	Thai cadavers	Cadavers/autopsied pancreas	Adults	Thailand	Asia	Cadaveric	102	2	55	47								Low	Low	Low	Low	Low
Fogel et al. (2006)	2006	Patients with annular pancreas		Adults			ERCP	32	15					13	2				Low	Low	Low	Low	Low
Kamisawa et al. (2004)	2004	Consecutive patients	Consecutive patients	Adults	Japan	Asia	ERCP	5000	63										Low	Low	Low	Low	Low
Tessier and Sahai (2005)	2005	Pancreatic duct infection	Known or suspected pancrease disease	Adults			ERCP	24	8										Low	Low	Low	Low	Low
Deng et al. (2021)	2021	Consecutive patients	Consecutive patients	Children	China	Asia	ERCP	66	19										Low	Low	Low	Low	Low
Bülow et al. (2014)	2014	Consecutive patients	Consecutive patients	Adults	Germany	Europe	MRCP	927	89	538	457					67			Low	Low	Low	Low	Low
Kamisawa et al. (2007)	2007	Consecutive patients	Consecutive patients	Adults	Japan	Asia	ERCP	3220	85	1703	1517	43	42	44	41				Low	Low	Low	Low	Low
Alazmi et al. (2007)	2007	Patients intended pancreatic duct cannulation	Known or suspected pancrease disease	Adults	USA	North America	ERCP	212	42					35	7				Low	Low	Low	Low	Low
Kim et al. (2002)	2002	Consecutive patients	Consecutive patients	Adults	Korea	Asia	ERCP	4097	20					10	10				Low	Low	Low	Low	Low
Sultan et al. (2012)	2012	Recurrent pancreatitis		Children	USA	North America	Charts review/registry	36	2										Low	Low	Low	Low	Low
Hara et al. (1986)	1986	Consecutive patients	Consecutive patients	Adults	Japan	Asia	ERCP	1200	13										Low	Low	Low	Low	Low
Igarashi et al. (1987)	1987	Consecutive patients	Consecutive patients	Adults	Japan	Asia	ERCP	3851	25			10	15						Low	Low	Low	Low	Low
Sanchez-Ramiraz et al. (2007)	2007	Children with acute and recurrent pancreatitis	Known or suspected pancrease disease	Children	Mexico	North America	ERCP	55	3										Low	Low	Low	Low	Low
Zoepf et al. (2001)	2001	Patients with juxtapapillary duodenal diverticula		Adults	Germany	Europe	ERCP	350	14										Low	Low	Low	Low	Low
Zoepf et al. (2001)	2001	Patients without juxtapapillary duodenal diverticula		Adults	Germany	Europe	ERCP	350	12										Low	Low	Low	Low	Low
Lu et al. (2016)	2016	Symptomatic children with suspected PD	Known or suspected pancrease disease	Children	China	Asia	ERCP	17	2										HIgh	Low	HIgh	Low	Low
Ewald et al. (2005)	2005	Patients with acute and chronic pancreatitis	Known or suspected pancrease disease	-	Germany	Europe	Charts review/registry	183	13										Low	Low	Low	Low	Low
Kawaguchi et al. (2021)	2021	Consecutive patients	Consecutive patients	Adults	Japan	Asia	ERCP	2783	55					9	13		3	10	Low	Low	Low	Low	Low
Moran et al. (2017)	2017	Patients underwent total pancreatectomy with islet autotransplantation		Adults	USA	North America	Intraoperative	46	10										Low	Low	Low	Low	Low
Jin et al. (1997)	1997	Consecutive patients	Consecutive patients	-	Korea	Asia	ERCP	1718	27					13	14				Low	Low	Low	Low	Low
Warshaw et al. (1990)	1990	Recurrent pancreatitis	Known or suspected pancrease disease	Adults	USA	North America	Intraoperative	112	100	23	77					71	23	6	Low	Low	Low	Low	Low
Warshaw et al. (1983)	1983	Recurrent pancreatitis	Known or suspected pancrease disease	Adults	USA	North America	ERCP	40	40	13	27	13	27						Low	Low	Low	Low	Low
Bertin et al. (2012)	2012	Pancreatitis	Known or suspected pancrease disease	Adults	France	Europe	MRCP	143	143										Low	Low	Low	Low	Low
Lin et al. (2019)	2019	Pancreatitis	Known or suspected pancrease disease	Children	USA	North America	ERCP or MRCP	359	52				37						Low	Low	Low	Low	Low
Adibelli et al. (2016)	2016	Consecutive patients	Consecutive patients	Adults	Turkey	Asia	ERCP	1158	54	490	668	20	34			24	20	10	Low	Low	Low	Low	Low
Bang et al. (2006)	2006	Consecutive patients	Consecutive patients	Adults	Korea	Asia	ERCP	582	19							12		7	Low	Low	Low	Low	Low
Baş et al. (2023)	2023	Patients with idiopathic pancreatitis	Known or suspected pancrease disease	Adults	Turkey	Asia	ERCP or MRCP	64	11										Low	Low	Low	Low	Low
Qin et al. (2023)	2023	Children with pancreatitis	Known or suspected pancrease disease	Children	China	Asia	ERCP	27	7										Low	Low	Low	Low	Low
Zhang et al. (2023)	2023	Consecutive patients	Consecutive patients	Adults	China	Asia	ERCP	808	22					13	9				HIgh	Low	Low	Low	Low
Saad et al. (2023)	2023	Children with acute and chronic pancreatitis	Known or suspected pancrease disease	Children	USA	North America	MRCP	76	11										Low	Low	Low	Low	Low
Heinzman et al. (2023)	2023	Children with pancreatitis who underwent TPIAT	Known or suspected pancrease disease	Children	USA	North America	ERCP or MRCP	121	33					16	17				Low	Low	Low	Low	Low
Choudhury et al. (2024)	2024	Patientes suspected with cholecystitis and choledocholithiasis	Known or suspected pancrease disease	Adults	Indian	Asia	MRCP	159	114					34	75				Low	Low	Low	Low	Low
Gaitanidis et al. (2024)	2024	Consecutive patients from medical record	Consecutive patients	Adults	USA	North America	MRCP	13940	251										Low	Low	Low	Low	Low
Mao et al. (2024)	2024	Consecutive patients	Consecutive patients	Adults	China	Asia	MRCP	1378	120										Low	Low	Low	Low	Low
Kotha et al. (2025)	2025	Patients with acute or chronic pancreatitis	Known or suspected pancrease disease	Adults	India	Asia	MRCP	2762	98							40	40	18	Low	Low	Low	Low	Low
Pavan et al. (2025)	2025	Children with pancreatitis	Known or suspected pancrease disease	Children	India	Asia	MRCP	275	15							11	1	4	Low	Low	Low	Low	Low

## Sheet: No high risk (disease group)
Meta-analysis summary Number of studies = 36
Random-effects model Heterogeneity:
Method: REML tau2 = 0.0644
I2 (%) = 99.71
H2 = 346.46
--------------------------------------------------------------------
Study | Proportion [95% conf. interval] % weight
------------------+-------------------------------------------------
Study 1 | 0.159 0.122 0.197 2.82
Study 2 | 0.081 0.050 0.111 2.82
Study 3 | 0.893 0.836 0.950 2.80
Study 4 | 0.091 0.006 0.176 2.75
Study 5 | 0.051 0.028 0.075 2.83
Study 6 | 0.198 0.144 0.252 2.80
Study 7 | 0.341 0.196 0.487 2.61
Study 8 | 0.348 0.210 0.485 2.63
Study 9 | 0.074 0.030 0.118 2.81
Study 10 | 0.049 0.028 0.069 2.83
Study 11 | 0.988 0.954 1.000 2.82
Study 12 | 0.018 0.005 0.032 2.83
Study 13 | 0.069 0.000 0.161 2.74
Study 14 | 0.333 0.145 0.522 2.48
Study 15 | 0.049 0.016 0.083 2.82
Study 16 | 0.145 0.108 0.181 2.82
Study 17 | 0.095 0.065 0.125 2.82
Study 18 | 0.106 0.079 0.132 2.83
Study 19 | 0.128 0.057 0.198 2.78
Study 20 | 0.096 0.016 0.176 2.76
Study 21 | 0.120 0.030 0.210 2.74
Study 22 | 0.028 0.006 0.051 2.83
Study 23 | 0.018 0.000 0.039 2.83
Study 24 | 0.114 0.088 0.141 2.83
Study 25 | 0.205 0.078 0.332 2.66
Study 26 | 0.997 0.987 1.000 2.83
Study 27 | 0.014 0.000 0.041 2.82
Study 28 | 0.160 0.016 0.304 2.62
Study 29 | 0.055 0.044 0.066 2.83
Study 30 | 0.071 0.034 0.108 2.82
Study 31 | 0.047 0.007 0.087 2.82
Study 32 | 0.055 0.000 0.115 2.79
Study 33 | 0.058 0.030 0.085 2.82
Study 34 | 0.014 0.000 0.027 2.83
Study 35 | 0.080 0.000 0.186 2.71
Study 36 | 0.145 0.108 0.181 2.82
------------------+-------------------------------------------------
theta | 0.179 0.096 0.263
--------------------------------------------------------------------
Test of theta = 0: z = 4.20 Prob > |z| = 0.0000
Test of homogeneity: Q = chi2(35) = 31981.26 Prob > Q = 0.0000

## Sheet: No high risk (consecutive)
Meta-analysis summary Number of studies = 62
Random-effects model Heterogeneity:
Method: REML tau2 = 0.0015
I2 (%) = 99.61
H2 = 259.35
--------------------------------------------------------------------
Study | Proportion [95% conf. interval] % weight
------------------+-------------------------------------------------
Study 1 | 0.027 0.000 0.079 1.27
Study 2 | 0.059 0.027 0.092 1.58
Study 3 | 0.020 0.000 0.047 1.66
Study 4 | 0.220 0.148 0.293 0.99
Study 5 | 0.250 0.000 0.550 0.11
Study 6 | 0.185 0.082 0.289 0.66
Study 7 | 0.016 0.005 0.027 1.82
Study 8 | 0.091 0.084 0.099 1.84
Study 9 | 0.033 0.018 0.047 1.79
Study 10 | 0.050 0.035 0.066 1.79
Study 11 | 0.034 0.025 0.042 1.84
Study 12 | 0.137 0.058 0.216 0.91
Study 13 | 0.094 0.073 0.115 1.73
Study 14 | 0.067 0.039 0.095 1.65
Study 15 | 0.016 0.010 0.022 1.85
Study 16 | 0.006 0.004 0.009 1.85
Study 17 | 0.030 0.012 0.048 1.76
Study 18 | 0.011 0.005 0.017 1.85
Study 19 | 0.136 0.083 0.189 1.26
Study 20 | 0.009 0.006 0.011 1.86
Study 21 | 0.106 0.068 0.145 1.48
Study 22 | 0.026 0.012 0.040 1.80
Study 23 | 0.045 0.027 0.064 1.76
Study 24 | 0.005 0.002 0.007 1.86
Study 25 | 0.085 0.070 0.099 1.79
Study 26 | 0.007 0.006 0.008 1.86
Study 27 | 0.026 0.021 0.032 1.85
Study 28 | 0.013 0.010 0.016 1.85
Study 29 | 0.057 0.051 0.063 1.85
Study 30 | 0.062 0.043 0.081 1.75
Study 31 | 0.055 0.044 0.066 1.82
Study 32 | 0.096 0.077 0.115 1.75
Study 33 | 0.176 0.000 0.358 0.28
Study 34 | 0.103 0.007 0.198 0.73
Study 35 | 0.020 0.015 0.025 1.85
Study 36 | 0.010 0.009 0.012 1.86
Study 37 | 0.052 0.031 0.073 1.73
Study 38 | 0.014 0.011 0.016 1.86
Study 39 | 0.026 0.021 0.032 1.85
Study 40 | 0.050 0.031 0.069 1.75
Study 41 | 0.005 0.003 0.007 1.86
Study 42 | 0.152 0.079 0.226 0.97
Study 43 | 0.037 0.024 0.050 1.81
Study 44 | 0.006 0.004 0.009 1.86
Study 45 | 0.096 0.092 0.099 1.85
Study 46 | 0.033 0.012 0.054 1.73
Study 47 | 0.288 0.179 0.397 0.62
Study 48 | 0.042 0.012 0.073 1.60
Study 49 | 0.013 0.009 0.016 1.85
Study 50 | 0.027 0.019 0.035 1.84
Study 51 | 0.030 0.020 0.040 1.83
Study 52 | 0.168 0.099 0.237 1.03
Study 53 | 0.014 0.009 0.018 1.85
Study 54 | 0.127 0.101 0.154 1.66
Study 55 | 0.011 0.008 0.014 1.85
Study 56 | 0.075 0.063 0.087 1.81
Study 57 | 0.047 0.034 0.059 1.81
Study 58 | 0.081 0.073 0.088 1.84
Study 59 | 0.058 0.042 0.074 1.78
Study 60 | 0.008 0.000 0.019 1.82
Study 61 | 0.108 0.071 0.144 1.52
Study 62 | 0.027 0.021 0.034 1.84
------------------+-------------------------------------------------
theta | 0.051 0.040 0.061
--------------------------------------------------------------------
Test of theta = 0: z = 9.43 Prob > |z| = 0.0000
Test of homogeneity: Q = chi2(61) = 4490.12 Prob > Q = 0.0000
